# Supplementary material for: Gut Microbiota Changes during Dimethyl Fumarate Treatment in Patients with Multiple Sclerosis
Source: Int J Mol Sci. 2023 Feb 1;24(3):2720. doi: 10.3390/ijms24032720 (PMC9917003; doi:10.3390/ijms24032720)
Supplement: Supplementary file 1 [file ijms-24-02720-s001.zip]

Archive with 1 entries (1 files):
- ijms-2165457-supplementary.pdf
